# Supplementary material for: Identification of New Proteins and Potential Mitochondrial F1F0-ATPase Inhibitor Factor 1-Associated Mechanisms in Arabidopsis thaliana Using iTRAQ-Based Quantitative Proteomic Analysis
Source: Plants (Basel). 2021 Nov 5;10(11):2385. doi: 10.3390/plants10112385 (PMC8619367; doi:10.3390/plants10112385)
Supplement: Supplementary file 1 [file plants-10-02385-s001.zip]

Archive with 3 entries (3 files):
- plants-1395101-supplementary.pdf
- Table S1 Primers used in this study.pdf
- Table S2 GO annotaions.xlsx
