# Supplementary material for: Identification of New Proteins and Potential Mitochondrial F1F0-ATPase Inhibitor Factor 1-Associated Mechanisms in Arabidopsis thaliana Using iTRAQ-Based Quantitative Proteomic Analysis
Source: Plants (Basel). 2021 Nov 5;10(11):2385. doi: 10.3390/plants10112385 (PMC8619367; doi:10.3390/plants10112385)
Supplement: Supplementary file 1 [file plants-10-02385-s001.zip › Table S2 GO annotaions.xlsx]

## Sheet: Table S2A
Table S2A. GO terms enriched for biological process by agriGO analysis, with 65 out of 67 proteins were included for the GO.
GO_ID	GO_Term	S gene number	TS gene number	B gene number	TB gene number	P value
GO:0048574	long-day photoperiodism, flowering	4	65	8	4497	2.66593e-06
GO:1904216	positive regulation of protein import into chloroplast stroma	2	65	2	4497	0.000205752
GO:0048235	pollen sperm cell differentiation	2	65	3	4497	0.000611489
GO:0006432	phenylalanyl-tRNA aminoacylation	2	65	3	4497	0.000611489
GO:0006325	chromatin organization	2	65	4	4497	0.00121156
GO:0080027	response to herbivore	2	65	6	4497	0.00297271
GO:0048510	regulation of timing of transition from vegetative to reproductive phase	2	65	6	4497	0.00297271
GO:0008219	cell death	2	65	7	4497	0.00412306
GO:0009704	de-etiolation	2	65	8	4497	0.00544631
GO:0016569	covalent chromatin modification	2	65	8	4497	0.00544631
GO:0048026	positive regulation of mRNA splicing, via spliceosome	1	65	1	4497	0.0144541
GO:0099131	ATP hydrolysis coupled ion transmembrane transport	1	65	1	4497	0.0144541
GO:0019265	glycine biosynthetic process, by transamination of glyoxylate	1	65	1	4497	0.0144541
GO:0002238	response to molecule of fungal origin	1	65	1	4497	0.0144541
GO:0055070	copper ion homeostasis	1	65	2	4497	0.0287024
GO:0007186	G protein-coupled receptor signaling pathway	1	65	2	4497	0.0287024
GO:0043489	RNA stabilization	1	65	2	4497	0.0287024
GO:0035434	copper ion transmembrane transport	1	65	2	4497	0.0287024
GO:0016553	base conversion or substitution editing	1	65	2	4497	0.0287024
GO:0051336	regulation of hydrolase activity	1	65	2	4497	0.0287024
GO:2000072	regulation of defense response to fungus, incompatible interaction	1	65	2	4497	0.0287024
GO:0005996	monosaccharide metabolic process	1	65	2	4497	0.0287024
GO:0000302	response to reactive oxygen species	2	65	20	4497	0.0330641
GO:0019762	glucosinolate catabolic process	2	65	21	4497	0.0362095
GO:0034214	protein hexamerization	1	65	3	4497	0.0427479
GO:0010597	green leaf volatile biosynthetic process	1	65	3	4497	0.0427479
GO:0061077	chaperone-mediated protein folding	2	65	23	4497	0.0428288
GO:0009625	response to insect	2	65	23	4497	0.0428288
GO:0010228	vegetative to reproductive phase transition of meristem	2	65	25	4497	0.0498616
GO:0009809	lignin biosynthetic process	2	65	25	4497	0.0498616

## Sheet: Table S2B
Table S2B. GO terms enriched for cellular component by agriGO analysis, with 65 out of 67 proteins were included for the GO.
GO_ID	GO_Term	S gene number	TS gene number	B gene number	TB gene number	pvalue
GO:0055035	plastid thylakoid membrane	2	65	5	4497	0.00200044
GO:0009535	chloroplast thylakoid membrane	10	65	292	4497	0.00840342
GO:0010319	stromule	4	65	57	4497	0.0088493
GO:0009328	phenylalanine-tRNA ligase complex	1	65	1	4497	0.0144541
GO:0019031	viral envelope	1	65	1	4497	0.0144541
GO:0010287	plastoglobule	4	65	72	4497	0.0196267
GO:0031966	mitochondrial membrane	2	65	18	4497	0.0271212
GO:0009528	plastid inner membrane	1	65	2	4497	0.0287024
GO:0000786	nucleosome	2	65	21	4497	0.0362095
GO:0009527	plastid outer membrane	1	65	3	4497	0.0427479
GO:0016607	nuclear speck	2	65	23	4497	0.0428288
GO:0009941	chloroplast envelope	12	65	503	4497	0.0538262

## Sheet: Table S2C
Table S2C. GO terms enriched for molecular function by agriGO analysis, with 65 out of 67 proteins were included for the GO.
GO_ID	GO_Term	S gene number	TS gene number	B gene number	TB gene number	pvalue
GO:0004826	phenylalanine-tRNA ligase activity	2	65	3	4497	0.000611489
GO:0008134	transcription factor binding	2	65	4	4497	0.00121156
GO:0050662	coenzyme binding	3	65	23	4497	0.00415232
GO:0004857	enzyme inhibitor activity	2	65	9	4497	0.00693738
GO:0030246	carbohydrate binding	4	65	55	4497	0.00780653
GO:0016621	cinnamoyl-CoA reductase activity	2	65	10	4497	0.00859127
GO:0004553	hydrolase activity, hydrolyzing O-glycosyl compounds	4	65	62	4497	0.0118443
GO:0050281	serine-glyoxylate transaminase activity	1	65	1	4497	0.0144541
GO:0043682	copper-transporting ATPase activity	1	65	1	4497	0.0144541
GO:0004760	serine-pyruvate transaminase activity	1	65	1	4497	0.0144541
GO:0016688	L-ascorbate peroxidase activity	2	65	13	4497	0.0144818
GO:0004130	cytochrome-c peroxidase activity	2	65	13	4497	0.0144818
GO:0016531	copper chaperone activity	1	65	2	4497	0.0287024
GO:0035673	oligopeptide transmembrane transporter activity	1	65	2	4497	0.0287024
GO:0009982	pseudouridine synthase activity	1	65	2	4497	0.0287024
GO:0016762	xyloglucan:xyloglucosyl transferase activity	1	65	2	4497	0.0287024
GO:0046982	protein heterodimerization activity	2	65	20	4497	0.0330641
GO:0005198	structural molecule activity	3	65	49	4497	0.0331242
GO:0044183	protein folding chaperone	2	65	22	4497	0.0394656
GO:0004866	endopeptidase inhibitor activity	1	65	3	4497	0.0427479
GO:0016702	oxidoreductase activity, acting on single donors with incorporation of molecular oxygen, incorporation of two atoms of oxygen	1	65	3	4497	0.0427479
GO:0003824	catalytic activity	4	65	92	4497	0.0430887
GO:0005200	structural constituent of cytoskeleton	2	65	26	4497	0.0535242

## Sheet: Table S2D
Table S2D. Proteins that were excluded for GO annotation by agriGO analysis, 2 out of 67 proteins were excluded for the GO annotation.
Accession	Protein description
A0A178WET2_ARATH	PSBR OS=Arabidopsis thaliana GN=AXX17_At1g73790 PE=4 SV=1
A0A178UH43_ARATH	Alkyl transferase OS=Arabidopsis thaliana GN=AXX17_At5g58160 PE=3 SV=1
